# Supplementary material for: Are interventions focused on gender-norms effective in preventing domestic violence against women in low and lower-middle income countries? A systematic review and meta-analysis
Source: Reprod Health. 2019 Jul 1;16:93. doi: 10.1186/s12978-019-0726-5 (PMC6604322; doi:10.1186/s12978-019-0726-5)
Supplement: Supplementary file 2 — 2-1 & 2-1-1: Searching strategy on PubMed database. 2-2 Searching strategy on Medline database. 2-3 Searching strategy on EMBASE database. 2-4 Searching strategy on CNHAL database. (ZIP 2206 kb) [file 12978_2019_726_MOESM2_ESM.zip]

Archive with 5 entries (5 files):
- additional file 2_ 4R1.pdf
- additional file 2_1R1_1.pdf
- Additional file 2_ 3R1.pdf
- Additional file 2R1_2.pdf
- Additional file 2R1_1.pdf
