# Supplementary material for: Are interventions focused on gender-norms effective in preventing domestic violence against women in low and lower-middle income countries? A systematic review and meta-analysis
Source: Reprod Health. 2019 Jul 1;16:93. doi: 10.1186/s12978-019-0726-5 (PMC6604322; doi:10.1186/s12978-019-0726-5)
Supplement: Supplementary file 4 — 4-1 Heterogeneity between studies illustration using funnel plot. 4-2 Risk of bias (ROB) assessment. (ZIP 69 kb) [file 12978_2019_726_MOESM4_ESM.zip]

Archive with 2 entries (2 files):
- Additional file 4R1_1.docx
- Additional file 4-2R1.docx
