# Supplementary material for: Are interventions focused on gender-norms effective in preventing domestic violence against women in low and lower-middle income countries? A systematic review and meta-analysis
Source: Reprod Health. 2019 Jul 1;16:93. doi: 10.1186/s12978-019-0726-5 (PMC6604322; doi:10.1186/s12978-019-0726-5)
Supplement: Supplementary file 5 — The extracted data stored on Microsoft Excel sheet for met-analysis. (XLSX 19 kb) [file 12978_2019_726_MOESM5_ESM.xlsx]

## Sheet: both crude
	current DVAW (12 months)							lifetime DVAW							concurrent DVAW
	author, date	Study setting	experience	sample size				author, date	Setting	event	sample size				author, date	study setting	Event	sample size
	Semahegn et al, 2013	SSA	534	682				Yigiza T et al, 2004	SSA	561	1104				Semahegn et al. 2013	SSA	259	682
	Deyessa N. et al, 2010	SSA	638	1994				Deribe K et al, 2012	SSA	547	845				Deribe K et al, 2012	SSA	219	845
	Deribe K et al, 2012	SSA	351	845				Abeya et al, 2011	SSA	1178	1540				Abeya et al, 2011	SSA	876	1540
	Abeya et al, 2011	SSA	1117	1540				Deyessa et al 2009	SSA	1435	1994				Abebe Abate et al. 2016	SSA	157	282
	Deyessa et al 2009	SSA	635	1994				Feseha et al. 2012	SSA	131	422				Yimer T. et al, 2014	SSA	19	425
	Feseha et al. 2012	SSA	107	422				Burgos-Soto J. et al, 2014	SSA	251	454				Delamou et al, 2015	SSA	57	232
	Abebe Abate et al. 2016	SSA	126	282				Eme T Owoaj et al, 2012	SSA	550	924				Kapiga et al.2017	SSA	94	1021
	Yimer T. et al, 2014	SSA	137	425				Kazaura et al., 2016	SSA	308	471				Burgos-Soto J. et al, 2014	SSA	185	454
	Delamou et al, 2015	SSA	147	232				Kapiga et al.2017	SSA	621	1021				Rahman et al. 2012,	Asia	282	2001
	Bazargan-Hejazia et al, 2013	SSA	1658	8291				Koenig M. et al 2003	SSA	2049	5109				Sapkota et al.2016	Asia	44	355
	Zacarias et al.2012	SSA	1012	1442				Kouyoumdjian et al.2013	SSA	7504	15081				Valladares E et al, 2005	Latin America	26	478
	Doku and Asante, 2015	SSA	4137	10607				Karamagi et al, 2006	SSA	249	457							8315
	Tumwesigye et al. 2012	SSA	837	1743				Osinde et al, 2011.	SSA	116	317					n=11
	Kazaura et al., 2016	SSA	217	471				Delamou et al, 2015	SSA	213	232
	Kapiga et al.2017	SSA	271	1021				Fikree F. et al, 2006	Asia	132	300
	Koenig M. et al 2003	SSA	1599	5109				Kabir Z et al, 2014	Asia	462	660
	Kouyoumdjian et al.2013	SSA	4367	15081				Sapkota et al.2016	Asia	137	355
	Karamagi et al, 2006	SSA	63	457				Dalal K et al, 2014	Asia	1364	4210
	Osinde et al, 2011.	SSA	93	317				Valladares E et al, 2005	Latin America	259	478
	Wandera et al.2015	SSA	353	1307							35974
	Antai and Adaji, 2012.	SSA	4236	19222
	Bamiwuye and Odimegwu, 2014,	SSA	15555	38426
	Sambisa W. et al, 2011	Asia	2828	9122
	Rapp et al, 2012	Asia	47916	69805
	Rahman M, 2015	Asia	589	1875
	Rahman et al. 2012,	Asia	965	2001
	Kabir Z et al, 2014	Asia	462	660
	Das et al.2013	Asia	318	2139
	Dalal K et al, 2013	Asia	2275	4465
	Sapkota et al.2016	Asia	82	355
	Dhakal L et al, 2014	Asia	451	3114
	Valladares E et al, 2005	Latin America	155	478
	Meekers et al, 2013	Latin America	4756	10119
				216043
	n=33

## Sheet: current
	physical 12 months						psychological 12 month		12					sexual 12
	author, date	study setting	experience	sample size			author, date	Study setting	experience	sample size				author, date	study setting	experience	sample size
	Semahegn et al, 2013	SSA	398	682			Semahegn et al, 2013	SSA	500	682				Semahegn et al, 2013	SSA	335	682
	Yigizaw et al, 2004	SSA	355	1104			Abeya et al 2011	SSA	984	1540				Yigiza et al, 2004	SSA	212	1104
	Deyessa N. et al, 2010	SSA	638	1994			Abebe Abate et al. 2016	SSA	46	282				Deribe K et al, 2012	SSA	237	845
	Deribe K et al, 2012	SSA	243	845			Yimer T. et al, 2014	SSA	106	425				Abeya et al 2011	SSA	847	1540
	Abeya et al 2011	SSA	964	1540			Bazargan-Hejazia et al, 2013	SSA	1078	8291				Deyesa et al, 2009	SSA	975	1994
	Deyesa et al, 2009	SSA	635	1994			Zacarias et al.2012	SSA	913	1442				Abebe Abate et al. 2016	SSA	85	282
	Feseha et al. 2012	SSA	107	422			Ali et al, 2016.	SSA	480	1009				Yimer T. et al, 2014	SSA	63	425
	Abebe Abate et al. 2016	SSA	82	282			Osinde et al, 2011.	SSA	38	317				Bazargan-Hejazia et al, 2013	SSA	1078	8291
	Yimer T. et al, 2014	SSA	48	425			Kazaura et al., 2016	SSA	159	471				Zacarias et al.2012	SSA	686	1442
	Bazargan-Hejazia et al, 2013	SSA	1658	8291			Kapiga et al.2017	SSA	401	1021				Ali et al, 2016.	SSA	172	1009
	Zacarias et al.2012	SSA	729	1442			Koenig M. et al 2003	SSA	1598	5107				Kazaura et al., 2016	SSA	99	471
	Ali et al, 2016.	SSA	338	1009			Kouyoumdjian et al.2013	SSA	3502	15081				Kapiga et al.2017	SSA	171	1021
	Tumwesigye et al. 2012	SSA	837	1743			Antai and Adaji, 2012.	SSA	2710	19222				Kouyoumdjian et al.2013	SSA	2278	15081
	Kazaura et al., 2016	SSA	83	471			Uthman OA, et al, 2011	SSA	1249	8731				Karamagi et al, 2006	SSA	40	457
	Kapiga et al.2017	SSA	194	1021			Bamiwuye and Odimegwu, 2014	SSA	10788	38426				Osinde et al, 2011.	SSA	38	317
	Koenig M. et al 2003	SSA	1016	5107			Das et al.2013	Asia	167	2139				Wandera et al.2015	SSA	353	1307
	Kouyoumdjian et al.2013	SSA	2637	15081			Sapkota et al.2016	Asia	65	355				Antai and Adaji, 2012.	SSA	683	19222
	Karamagi et al, 2006	SSA	62	457			Kabir Z et al, 2014	Asia	554	660				Uthman OA, et al, 2011	SSA	201	8731
	Osinde et al, 2011.	SSA	55	317			Valladares E et al, 2005	Latin America	155	478				Bamiwuye & Odimegwu, 2014	SSA	3588	38426
	Antai and Adaji, 2012.	SSA	2896	19222			Meekers et al, 2013	Latin America	2135	10119				Sapkota et al.2016	ASIA	8	355
	Uthman OA, et al, 2011	SSA	908	8731						115798				Rahman M, 2015	Asia	251	1875
	Bamiwuye and Odimegwu, 2014,	SSA	10826	38426			n=20							Rahman et al. 2012,	Asia	374	2001
	Sambisa W. et al, 2011	Asia	2828	9122										Kabir Z et al, 2014	Asia	429	660
	Rahman M, 2015	Asia	484	1875										Das et al.2013	Asia	35	2139
	Rahman et al. 2012,	Asia	965	2001										Dalal K et al, 2013	Asia	714	4465
	Kabir Z et al, 2014	Asia	343	660										Valladares E et al, 2005	Latin America	32	478
	Sapkota et al.2016	Asia	54	355										Meekers et al, 2013	Latin America	698	10119
	Das et al.2013	Asia	247	2139													124739
	Dalal K et al, 2013	Asia	2143	4465										n=27
	Valladares E et al, 2005	Latin America	64	478
	Meekers et al, 2013	Latin America	1943	10119
				141820
	n=31

## Sheet: lifetime
	physical lifetime							emotional life time						sexual lifetime
	author, year	study setting	Experience	sample			study setting	author, year	study setting	Experience	sample		study setting	author, year	study setting	Experience	sample
	Deribe K et al, 2012	SSA	347	845				Abeya et al 2011	SSA	1051	1540			Deribe K et al, 2012	SSA	423	845
	Abeya et al 2011	SSA	1056	1540				Deyesa et al, 2009	SSA	553	1994			Abeya et al 2011	SSA	948	1540
	Deyesa et al, 2009	SSA	988	1994				Feseha et al. 2012	SSA	168	422			Deyesa et al, 2009	SSA	1186	1994
	Feseha et al. 2012	SSA	131	422				Delamou et al, 2015	SSA	169	232			Delamou et al, 2015	SSA	145	232
	Delamou et al, 2015	SSA	103	232				Kazaura et al., 2016	SSA	238	471			Burgos-Soto J. et al, 2014	SSA	265	454
	Burgos-Soto J. et al, 2014	SSA	251	454				Kapiga et al.2017	SSA	694	1021			Kazaura et al., 2016	SSA	137	471
	Kazaura et al., 2016	SSA	212	471				Koenig M. et al 2003	SSA	2003	4996			Kapiga et al.2017	SSA	355	1021
	Kapiga et al.2017	SSA	541	1021				Kouyoumdjian et al.2013	SSA	6250	15081			Kouyoumdjian et al.2013	SSA	4528	15081
	Koenig M. et al 2003	SSA	1519	4996				Karamagi et al, 2006	SSA	44	457			Karamagi et al, 2006	SSA	169	457
	Kouyoumdjian et al.2013	SSA	4713	15081				Eme T Owoaj et al, 2012	SSA	463	924			Eme T Owoaj et al, 2012	SSA	126	924
	Karamagi et al, 2006	SSA	170	457				Sapkota et al.2016	Asia	110	355			Sapkota et al.2016	Asia	24	355
	Eme T Owoaj et al, 2012	SSA	261	924				Dalal K et al, 2014	Asia	737	4210			Dalal K et al, 2014	Asia	619	4210
	Sapkota et al.2016	Asia	105	355				Fikree F. et al, 2006	Asia	240	300			Hayati et al. 2011	Asia	168	765
	Dalal K et al, 2014	Asia	985	4210				Valladares E et al, 2005	Latin America	252	478			Fikree F. et al, 2006	Asia	108	300
	Hayati et al. 2011	Asia	84	765				Meekers et al, 2013	Latin America	4291	10119			Valladares E et al, 2005	Latin America	72	478
	Fikree F. et al, 2006	Asia	132	300							42600						29127
	Valladares E et al, 2005	Latin America	148	478				n=15						15
	Meekers et al, 2013	Latin America	7255	10119
				44664
	n=18
